# Supplementary material for: Monohexosylceramides from Rhizopus Species Isolated from Brazilian Caatinga: Chemical Characterization and Evaluation of Their Anti-Biofilm and Antibacterial Activities
Source: Molecules. 2018 Jun 1;23(6):1331. doi: 10.3390/molecules23061331 (PMC6100016; doi:10.3390/molecules23061331)
Supplement: Supplementary file 1 [file molecules-23-01331-s001.zip]

Archive with 2 entries (2 files):
- Supplementary Table 1.docx
- Supplementery figure 1.png
